# Supplementary material for: Whole-genome sequencing of clarithromycin resistant Helicobacter pylori characterizes unidentified variants of multidrug resistant efflux pump genes
Source: Gut Pathog. 2014 Jun 26;6:27. doi: 10.1186/1757-4749-6-27 (PMC4079918; doi:10.1186/1757-4749-6-27)
Supplement: Additional file 4: Table S1 — Allele specific-PCR primer sequences. [file 1757-4749-6-27-S4.xlsx]

## Sheet: Sheet1
	Table 1. Oligonucleotide sequences of primers used in ASP-PCR method to determine 23S rRNA mutation at 2142 and 2143
	Primer direction	Mutation	Primer name		Primer sequence	Product size (bp)
	Forward		2142F	FP-1	TCGAAGGTTAAGAGGATGCGTCAGTC
	Reverse	2142	2142G2	RP2142G	AGTAAAGGTCCACGGGGTATTCC	238
	Reverse	2143	2143G4r		GTAGTAAAGGTCCACGGGGTATCT	239
	Reverse		2143R2	RP-1	GACTCCATAAGAGCCAAAGCCCTTAC	320

## Sheet: Sheet1 (2)
	Table 1. Oligonucleotide sequences of primers used in AS-PCR method to determine 23S rRNA mutation at 2142 and 2143
	Direction	Mutation	Name	Sequence (5'-3')	Product size (bp)
	Forward		2142F	TCGAAGGTTAAGAGGATGCGTCAGTC
	Reverse	2142G	2142G2	AGTAAAGGTCCACGGGGTATTCC	238
	Reverse	2143G	2143G4r	GTAGTAAAGGTCCACGGGGTATCT	239
	Reverse	wild-type	2143R2	GACTCCATAAGAGCCAAAGCCCTTAC	320
	The second bases from the 3' terminal of 2142G2 and 2143G4r are designed to match with mutation site.

## Sheet: Sheet1 (3)
	Table S1. Oligonucleotide sequences of primers used in AS-PCR method to determine 23S rRNA mutation at 2146 and 2147
	Direction and Name	Mutation	Sequence (5'-3')	Product size (bp)
	Forward		TCGAAGGTTAAGAGGATGCGTCAGTC
	Reverse_1	2146G	AGTAAAGGTCCACGGGGTATTCC	238
	Reverse_2	2147G	GTAGTAAAGGTCCACGGGGTATCT	240
	Reverse_3	wild-type	GACTCCATAAGAGCCAAAGCCCTTAC	320
	The second bases from the 3' terminal of Reverse_1 and Reverse_2 are designed to match with mutation site.
